# Supplementary material for: An XIST-related small RNA regulates KRAS G-quadruplex formation beyond X-inactivation
Source: Oncotarget. 2016 Nov 17;7(52):86713–29. doi: 10.18632/oncotarget.13433 (PMC5349948; doi:10.18632/oncotarget.13433)
Supplement: Supplementary file 2 [file oncotarget-07-86713-s002.xls]

## Sheet: Sheet2
													Table S1
		Male	Male	Male	Male	Male	Female	Female	Female	Female	Female	Female	unknown
		lung	lung	liver	liver	colon	colon	breast	breast	leukemia	leukemia	brain	brain
		A549	H1299	Huh7	HepG2	SW620	HT29	HS578	MCF-7	K562	HL60	GBM	TE671
	XIST	35.8	31.7	23.7	31.6	30.94	21.33	34.52	36.68	23.12	25.1	22.29	35.3
	TSIX	29.1	27.6	27.3	26.7	25.83	24.77	27.57	26.52	24.1	26.59	27.62	26.95
	oct	23.1	28.1	26.1	26.5	25.2	24.28	28.1	24.23	24.83	26.07	26.28	24.17
	nanog	23.9	24.7	25.8	26.1	25.64	24.79	28.33	25.58	25.12	26.62	26.17	24.73
	sox2	26.1	27.1	29.1	30.8	23.24	30.03	32.01	28.66	26.99	29.72	29.09	24.27
	myc	21.7	20.2	19.6	18.8	18.29	18.92	21.21	19.56	20.55	16.63	18.58	20.31
	klf4	24.8	24.8	26.4	25.4	18.78	23.06	25.08	25.76	29.91	28.24	24.59	27.66
	GAPDH	14.8	13.7	15.7	15.9	14.98	13.72	15.56	15.36	17.02	16.18	13.92	16.42
						real-time quantitative-PCR (cycle no.)
						Cell line	Huh7	MCF
						XIST	23.7	36.68
						TSIX	27.3	26.52
						GAPDH	15.7	15.36
						XPi2	33.58	35
						U6B	33.73	35.5
