# Supplementary material for: An XIST-related small RNA regulates KRAS G-quadruplex formation beyond X-inactivation
Source: Oncotarget. 2016 Nov 17;7(52):86713–29. doi: 10.18632/oncotarget.13433 (PMC5349948; doi:10.18632/oncotarget.13433)
Supplement: Supplementary file 3 [file oncotarget-07-86713-s003.xls]

## Sheet: 工作表1
					Table S2
	RNA	Name of the binding protein	Length (aa)	Accession no.	GI no.
	pi2	Nucleolin Heterogeneous nuclear ribonucleoprotein A1(hnRNP A1) P37 AUF1 FUSE binding protein 2 Splicing factor, arginine/serine-rich 3 Nucleolar phosphoprotein B23 Ubiquitin	707 372 286 652 164 82 74	AAA59954 PO9651 AAC50056 AAC50892 NP_003008 AAA36473 751864A	189306 133254 433344 1575607 4506901 190238 229532
	Control RNA	Elongation factor 1-alpha Heterogeneous nuclear ribonucleoprotein A3 Heterogeneous nuclear ribonucleoprotein L Heterogeneous nuclear ribonucleoprotein R isofrom2 NCl protein Histone H1.5 RNA biding motif protein,X-linked-like 1 DNA-binding protein	327 378 589 633 482 226 390 328	AAA52367 NP_919223 BABI8649 NP_005817 AAH06494 NP_005313 NP_062556 AAA35781	181967 34740329 11527777 5031755 31455187 4885381 21361809 181914
