# Supplementary material for: An XIST-related small RNA regulates KRAS G-quadruplex formation beyond X-inactivation
Source: Oncotarget. 2016 Nov 17;7(52):86713–29. doi: 10.18632/oncotarget.13433 (PMC5349948; doi:10.18632/oncotarget.13433)
Supplement: Supplementary file 4 [file oncotarget-07-86713-s004.xls]

## Sheet: Sheet1
																				Table S3-1
	The sequence of XPi2 and primer sequences													q RT-PCR primer
														c-Myc F	CACCAGCAGCGACTCTGA
														c-Myc R	GATCCAGACTCTGACCTTTTGC
ID in fRNAdb		The small		Type of the		Sequences of the small RNA								BCL-2 F	TACCTGAACCGGCACCTG
		RNA’s ID		small RNA										BCL-2 R	GCCGTACAGTTCCACAAAGG
FR401596		FR352498		piRNA		TGCACATGGCCCATCCCATCTGAATAAGGTC								RET F	CTCCGTGGATGCCTTCAA
														RET R	CCAAGTTCTTCCGAGGGAAT
	XPi2 sequences													HIF-1a F	TTTTTCAAGCAGTAGGAATTGGA
	RNA primer					UGCACAUGGCCCAUCCCAUCUGAAUAAGGUC								c-Myb F	TGCTCCTAATGTCAACCGAGA
	Antisence RNA probe					GACCUUAUUCAGAUGGGAUGGGCCAUGUGCA								c-Myb R	AGCTGCATGTGTGGTTCTGT
	Antisence LNA probe					CUUAUUCAGAUGGGAUGGGCCAUGUGCA								VEGF F	TGAGTTAAACGAACGTACTTGCAG
	Scrambled control					CTGGAATAAGTCTACCCT ACCCGGTACACG								VEGF R	TGTATCGATCGTTCTGTATCAGTCT
*the Custom primer sequence for XPi2						TGCACATGGCCCATCCCATCTGAATAAGGTC								HRAS F	GGCATCCCCTACATCGACA
(Custom TaqMan Small RNA Assay, part NO.4398987)														HRASR	CTCACGCACCAACGTGTAGA
	promotor sequence													CKIT F	CGTGGCAAAGAGAAAACAGTCA
K-RAS	promotor					CTCATTGCAACCTCGGACTCCTATTTTCCC								CKIT R	CACCGTGATGCCAGCTATTA
Gene ID		7209				CCTGCCCTGGAAACGCGGCCTGGTTACATA								KRAS F	TGGACGAATATGATCCAACAAT
Gene Name		KRAS2												KARS R	TCCCTCATTGCACTGTACTCC
Promotor ID		10423
														Ago3 and Dicer squences
H-RAS	promotor					TGGGTTGCGGTGGGAGTAGGGGAGCT								Ago3/EIF2C3-V1-porbe_8-76_bp-R						GCCATGTGGAAAATGATGCT
Gene ID		4285				CCCGGGTACGCCGGCGTGGGGAC								Ago3/EIF2C3-V1/-porbe_8-76/64_bp-L						TGAACTGAATTACAGGTTGTGCTT
Gene Name		HRAS												Ago3/EIF2C3-V2/-porbe_8-64_bp-R						GACATCTGCCCTCCATGAAT
Promotor ID		6120												Dicer1-V2-probe_47-94_bp-L						AGCAACACAGAGATCTCAAACATT
														Dicer1-V2-probe_47-94/104_bp-R						GACAAGCAGGGCTTTTCAT
N-RAS	promotor					GAGGAGTGCCAGCAGTGTGATAATTT								Dicer1-V2-probe_47-104_bp-L						TCCGATGGTTCTCGAAGG
Gene ID		2136				AGCTCTAGCAGGAAGCCTCCAGG
Gene Name		NRAS
Promotor ID		3139
